# Supplementary material for: F18-FDG PET imaging as a diagnostic tool for immune checkpoint inhibitor–associated acute kidney injury
Source: J Clin Invest. 2024 Aug 8;134(18):e182275. doi: 10.1172/JCI182275 (PMC11405038; doi:10.1172/JCI182275)
Supplement: Supporting data values [file jci-134-182275-s004.xlsx]

## Sheet: Fig 1b Data
ICI-AKI Patients										Other AKI Patients										Patients without AKI
Pt #	R or L Kidney	ROI	SUV_mean_bl	SUV_mean_AKI		Change	% Change	Mean % Change		Pt #	R or L	ROI	SUV_mean_bl	SUV_mean_AKI		Change	% Change	Mean % Change		Patient	R or L	ROI	SUV_mean_bl	SUV_mean_fu		Change	% Change	Mean % Change
1	R	1	1.6	5.2		3.6	225	228.445		1	R	1	2.78	2.17		-0.61	-21.9424	-16.0714		1	R	1	2.8	1.4		-1.4	-50	-29.5606
	R	2	1.7	5		3.3	194.118				R	2	3.76	2.26		-1.5	-39.8936				R	2	2.89	1.44		-1.45	-50.173
	R	3	1.8	5.3		3.5	194.444				R	3	2.93	2.27		-0.66	-22.5256				R	3	2.38	1.74		-0.64	-26.8908
	R	4	1.7	5.9		4.2	247.059				R	4	3.14	2.12		-1.02	-32.4841				R	4	2.56	1.68		-0.88	-34.375
	R	5	1.3	5		3.7	284.615				R	5	3.26	2.76		-0.5	-15.3374				R	5	2.8	2.34		-0.46	-16.4286
	L	1	1.7	5.3		3.6	211.765				L	1	2.17	2.22		0.05	2.30415				L	1	2.58	1.82		-0.76	-29.4574
	L	2	1.5	5.1		3.6	240				L	2	2.26	2.64		0.38	16.8142				L	2	2.46	2.13		-0.33	-13.4146
	L	3	1.5	5.4		3.9	260				L	3	2.27	2.04		-0.23	-10.1322				L	3	2.46	1.77		-0.69	-28.0488
	L	4	1.5	5		3.5	233.333				L	4	2.12	1.87		-0.25	-11.7925				L	4	2.75	2.15		-0.6	-21.8182
	L	5	1.7	5		3.3	194.118				L	5	2.76	2.05		-0.71	-25.7246				L	5	2.6	1.95		-0.65	-25
2	R	1	1.4	3.1		1.7	121.429	132.635		2	R	1	2.18	2.35		0.17	7.79817	5.92184		2	R	1	2.19	2.28		0.09	4.10959	-19.8685
	R	2	1.2	3.8		2.6	216.667				R	2	2.12	1.86		-0.26	-12.2642				R	2	2.22	2.27		0.05	2.25225
	R	3	1.4	2.8		1.4	100				R	3	1.88	2.29		0.41	21.8085				R	3	2.64	1.53		-1.11	-42.0455
	R	4	1.2	3.2		2	166.667				R	4	2.13	1.84		-0.29	-13.615				R	4	2.58	1.85		-0.73	-28.2946
	R	5	1.2	3.2		2	166.667				R	5	1.9	1.93		0.03	1.57895				R	5	2.91	2.19		-0.72	-24.7423
	L	1	1.3	3.5		2.2	169.231				L	1	2.09	2.06		-0.03	-1.43541				L	1	2.9	1.71		-1.19	-41.0345
	L	2	1.8	3.3		1.5	83.3333				L	2	1.72	2.36		0.64	37.2093				L	2	2.56	2.01		-0.55	-21.4844
	L	3	1.5	3.3		1.8	120				L	3	1.84	1.99		0.15	8.15217				L	3	2.84	2.2		-0.64	-22.5352
	L	4	1.8	3.6		1.8	100				L	4	1.94	2.4		0.46	23.7113				L	4	2.61	2.48		-0.13	-4.98084
	L	5	1.7	3.1		1.4	82.3529				L	5	2.04	1.76		-0.28	-13.7255				L	5	2.86	2.29		-0.57	-19.9301
3	R	1	2.5	5.1		2.6	104	106.959		3	R	1	2	2.1		0.1	5	11.0043		3	R	1	2.47	2.41		-0.06	-2.42915	-18.3023
	R	2	2	5.1		3.1	155				R	2	1.93	2.22		0.29	15.0259				R	2	2.64	2.08		-0.56	-21.2121
	R	3	2.4	5		2.6	108.333				R	3	2.21	2.33		0.12	5.42986				R	3	2.38	1.78		-0.6	-25.2101
	R	4	2.3	5.1		2.8	121.739				R	4	2.22	2.56		0.34	15.3153				R	4	2.35	1.38		-0.97	-41.2766
	R	5	2.8	5		2.2	78.5714				R	5	1.87	2.21		0.34	18.1818				R	5	1.82	1.85		0.03	1.64835
	L	1	2	4.8		2.8	140				L	1	2.02	2.5		0.48	23.7624				L	1	2.83	1.99		-0.84	-29.682
	L	2	1.8	3.8		2	111.111				L	2	1.98	1.97		-0.01	-0.505051				L	2	3.25	2.4		-0.85	-26.1538
	L	3	2.4	4.7		2.3	95.8333				L	3	2.27	1.98		-0.29	-12.7753				L	3	2.24	1.9		-0.34	-15.1786
	L	4	2.5	4.5		2	80				L	4	2.13	2.78		0.65	30.5164				L	4	2.09	1.81		-0.28	-13.3971
	L	5	2.4	4.2		1.8	75				L	5	2.18	2.4		0.22	10.0917				L	5	2.27	2.04		-0.23	-10.1322
4	R	1	1.8	2.8		1	55.5556	59.0029		4	R	1	1.85	2.29		0.44	23.7838	14.4864		4	R	1	2.3	2.07		-0.23	-10	-6.23636
	R	2	1.8	3.5		1.7	94.4444				R	2	1.85	2.79		0.94	50.8108				R	2	2.65	2.17		-0.48	-18.1132
	R	3	1.8	3.3		1.5	83.3333				R	3	2.02	2.59		0.57	28.2178				R	3	2.6	2.07		-0.53	-20.3846
	R	4	1.9	3.6		1.7	89.4737				R	4	2.01	2.18		0.17	8.45771				R	4	2.22	2.15		-0.07	-3.15315
	R	5	2.1	3.4		1.3	61.9048				R	5	2.33	2.22		-0.11	-4.72103				R	5	2.78	2.1		-0.68	-24.4604
	L	1	1.9	2.4		0.5	26.3158				L	1	2.09	1.88		-0.21	-10.0478				L	1	2.33	1.93		-0.4	-17.1674
	L	2	2.3	2.7		0.4	17.3913				L	2	2.25	2.44		0.19	8.44444				L	2	2.37	2.33		-0.04	-1.68776
	L	3	1.7	2.3		0.6	35.2941				L	3	2.64	2.79		0.15	5.68182				L	3	2.06	2.78		0.72	34.9515
	L	4	1.9	3.2		1.3	68.4211				L	4	2.05	2.59		0.54	26.3415				L	4	2.64	2.29		-0.35	-13.2576
	L	5	1.9	3		1.1	57.8947				L	5	2.28	2.46		0.18	7.89474				L	5	2.75	3.05		0.3	10.9091
5	R	1	1.3	1.9		0.6	46.1538	57.4419		5	R	1	2.02	2.02		0	0	14.9623		5	R	1	2.85	2.78		-0.07	-2.45614	-2.46701
	R	2	1.4	2.2		0.8	57.1429				R	2	2.39	2.09		-0.3	-12.5523				R	2	2.84	2.41		-0.43	-15.1408
	R	3	1.5	2.3		0.8	53.3333				R	3	2.21	2.24		0.03	1.35747				R	3	2.59	2.35		-0.24	-9.26641
	R	4	1.8	2.5		0.7	38.8889				R	4	2	2.06		0.06	3				R	4	2.16	2.63		0.47	21.7593
	R	5	2.1	2.7		0.6	28.5714				R	5	1.92	2.23		0.31	16.1458				R	5	2.22	2.44		0.22	9.90991
	L	1	1.1	1.9		0.8	72.7273				L	1	1.67	2.38		0.71	42.515				L	1	2.28	2.38		0.1	4.38596
	L	2	1.7	2.3		0.6	35.2941				L	2	1.48	2.02		0.54	36.4865				L	2	2.26	2.44		0.18	7.9646
	L	3	1.6	2.4		0.8	50				L	3	1.79	2.41		0.62	34.6369				L	3	2.55	2.27		-0.28	-10.9804
	L	4	1.3	2.5		1.2	92.3077				L	4	1.82	1.97		0.15	8.24176				L	4	2.69	2.14		-0.55	-20.4461
	L	5	1.3	2.6		1.3	100				L	5	1.92	2.3		0.38	19.7917				L	5	2.5	2.24		-0.26	-10.4
6	R	1	2.6	4		1.4	53.8462	53.0695		6	R	1	2.6	2.71		0.11	4.23077	15.6931		6	R	1	2.22	1.86		-0.36	-16.2162	-2.20108
	R	2	3.1	3.9		0.8	25.8065				R	2	2.38	2.51		0.13	5.46218				R	2	2.05	2.16		0.11	5.36585
	R	3	3.2	4.5		1.3	40.625				R	3	2.31	2.43		0.12	5.19481				R	3	2.08	1.9		-0.18	-8.65385
	R	4	2.7	4.4		1.7	62.963				R	4	2.45	2.62		0.17	6.93878				R	4	2.15	2.3		0.15	6.97674
	R	5	2.7	4.1		1.4	51.8519				R	5	2.09	2.78		0.69	33.0144				R	5	1.98	2.14		0.16	8.08081
	L	1	2.4	3.8		1.4	58.3333				L	1	2.52	2.74		0.22	8.73016				L	1	1.88	1.84		-0.04	-2.12766
	L	2	2.8	4.5		1.7	60.7143				L	2	2.07	2.05		-0.02	-0.966184				L	2	1.96	2.23		0.27	13.7755
	L	3	3.1	4.2		1.1	35.4839				L	3	2.05	2.48		0.43	20.9756				L	3	2.29	2.06		-0.23	-10.0437
	L	4	2.4	4.5		2.1	87.5				L	4	1.95	2.51		0.56	28.7179				L	4	2.38	1.83		-0.55	-23.1092
	L	5	2.8	4.3		1.5	53.5714				L	5	1.77	2.56		0.79	44.6328				L	5	2.03	2.11		0.08	3.94089
7	R	1	1.3	1.5		0.2	15.3846	41.3876		7	R	1	2.09	3.19		1.1	52.6316	21.3056		7	R	1	1.69	1.89		0.2	11.8343	-1.42239
	R	2	1.8	2.6		0.8	44.4444				R	2	2.44	3.59		1.15	47.1311				R	2	1.99	2.23		0.24	12.0603
	R	3	1.6	2.4		0.8	50				R	3	3.11	3.32		0.21	6.75241				R	3	2.09	2.2		0.11	5.26316
	R	4	1.8	2.6		0.8	44.4444				R	4	2.24	3.08		0.84	37.5				R	4	2.22	2.29		0.07	3.15315
	R	5	1.7	3		1.3	76.4706				R	5	2.88	3.15		0.27	9.375				R	5	2.27	2.1		-0.17	-7.48899
	L	1	1.7	2.2		0.5	29.4118				L	1	2.75	2.97		0.22	8				L	1	1.94	1.89		-0.05	-2.57732
	L	2	1.6	1.9		0.3	18.75				L	2	2.47	2.92		0.45	18.2186				L	2	2.15	1.92		-0.23	-10.6977
	L	3	2.3	2.5		0.2	8.69565				L	3	3.07	3.25		0.18	5.86319				L	3	2.16	1.97		-0.19	-8.7963
	L	4	1.5	2.6		1.1	73.3333				L	4	3.32	3.25		-0.07	-2.10843				L	4	2.13	2.06		-0.07	-3.28638
	L	5	1.7	2.6		0.9	52.9412				L	5	2.93	3.8		0.87	29.6928				L	5	2.63	2.27		-0.36	-13.6882
8	R	1	1.4	2.1		0.7	50	39.1411		8	R	1	2	2.4		0.4	20	25.6493		8	R	1	2.21	2.35		0.14	6.33484	1.49309
	R	2	1.8	2.3		0.5	27.7778				R	2	1.76	1.9		0.14	7.95455				R	2	2.3	2.68		0.38	16.5217
	R	3	1.7	2.2		0.5	29.4118				R	3	1.85	2.01		0.16	8.64865				R	3	2.47	2.82		0.35	14.17
	R	4	1.8	2.6		0.8	44.4444				R	4	1.64	2.16		0.52	31.7073				R	4	2.34	2.81		0.47	20.0855
	R	5	1.6	2.5		0.9	56.25				R	5	1.89	2.37		0.48	25.3968				R	5	2.62	2.64		0.02	0.763359
	L	1	1.5	2.1		0.6	40				L	1	2.1	2.16		0.06	2.85714				L	1	2.76	2.09		-0.67	-24.2754
	L	2	2.4	2.6		0.2	8.33333				L	2	1.88	2.41		0.53	28.1915				L	2	2.48	2.41		-0.07	-2.82258
	L	3	1.9	2.3		0.4	21.0526				L	3	1.85	2.37		0.52	28.1081				L	3	2.79	2.41		-0.38	-13.6201
	L	4	1.6	2.8		1.2	75				L	4	1.64	2.83		1.19	72.561				L	4	2.57	2.37		-0.2	-7.7821
9	R	1	2.2	3.2		1	45.4545	22.1413			L	5	2.06	2.7		0.64	31.068				L	5	2.34	2.47		0.13	5.55556
	R	2	2.5	3.2		0.7	28			9	R	1	2.87	2.64		-0.23	-8.01394	11.3137		9	R	1	1.87	2.21		0.34	18.1818	2.51533
	R	3	2.5	3.2		0.7	28				R	2	1.69	2.58		0.89	52.6627				R	2	1.94	2.23		0.29	14.9485
	R	4	2.3	3.4		1.1	47.8261				R	3	2.22	2.71		0.49	22.0721				R	3	2.21	2.09		-0.12	-5.42986
	R	5	2.1	2.2		0.1	4.7619				R	4	2.81	2.29		-0.52	-18.5053				R	4	2.25	2.5		0.25	11.1111
	L	1	2	2.6		0.6	30				R	5	2.34	3.35		1.01	43.1624				R	5	2.48	1.92		-0.56	-22.5806
	L	2	2.1	2.3		0.2	9.52381				L	1	2.03	2.82		0.79	38.9163				L	1	2.05	2.64		0.59	28.7805
	L	3	2.6	2.7		0.1	3.84615				L	2	2.77	2.82		0.05	1.80505				L	2	2.29	2.05		-0.24	-10.4803
	L	4	2.5	3		0.5	20				L	3	3.22	2.83		-0.39	-12.1118				L	3	2.57	2.16		-0.41	-15.9533
	L	5	2.5	2.6		0.1	4				L	4	3.03	3.61		0.58	19.1419				L	4	2.05	2.48		0.43	20.9756
											L	5	2.77	2.05		-0.72	-25.9928				L	5	2.5	2.14		-0.36	-14.4
						Values	% Change			10	R	1	2.12	1.86		-0.26	-12.2642	3.74803		10	R	1	1.49	1.83		0.34	22.8188	26.4188
						228.445	Q1	40.2644			R	2	1.97	2.07		0.1	5.07614				R	2	1.92	2.47		0.55	28.6458
						132.635	Median	57.4419			R	3	1.64	2.02		0.38	23.1707				R	3	1.81	2.39		0.58	32.0442
						106.959	Q3	119.797			R	4	1.72	1.74		0.02	1.16279				R	4	1.59	2.68		1.09	68.5535
						59.0029	IQR	79.5323			R	5	1.78	1.98		0.2	11.236				R	5	1.78	2.64		0.86	48.3146
						57.4419	N	9			L	1	1.9	1.77		-0.13	-6.84211				L	1	1.65	2.05		0.4	24.2424
						53.0695					L	2	1.83	1.81		-0.02	-1.0929				L	2	2.35	2.5		0.15	6.38298
						41.3876					L	3	1.8	1.73		-0.07	-3.88889				L	3	1.86	2.04		0.18	9.67742
						39.1411					L	4	1.69	2.07		0.38	22.4852				L	4	1.94	2.13		0.19	9.79381
						22.1413					L	5	1.92	1.89		-0.03	-1.5625				L	5	1.75	1.99		0.24	13.7143
										11	R	1	2.02	2.07		0.05	2.47525	1.55446		11	R	1	3	2.8		-0.2	-6.66667	15.2369
											R	2	2.24	2.16		-0.08	-3.57143				R	2	2.61	2.3		-0.31	-11.8774
											R	3	2.5	2.57		0.07	2.8				R	3	2.28	2.31		0.03	1.31579
											R	4	2.54	2.07		-0.47	-18.5039				R	4	2.4	2.73		0.33	13.75
											R	5	2.29	2.2		-0.09	-3.93013				R	5	2.37	2.79		0.42	17.7215
											L	1	1.98	2.16		0.18	9.09091				L	1	2.07	2.34		0.27	13.0435
											L	2	2.17	2.16		-0.01	-0.460829				L	2	2.28	4.04		1.76	77.193
											L	3	2.11	2.3		0.19	9.00474				L	3	2.22	2.05		-0.17	-7.65766
											L	4	2.27	2.3		0.03	1.32159				L	4	2.35	3.16		0.81	34.4681
											L	5	1.79	2.1		0.31	17.3184				L	5	2.04	2.47		0.43	21.0784
										12	R	1	1.93	1.87		-0.06	-3.10881	4.1516		12	R	1	2.03	1.95		-0.08	-3.94089	5.92208
											R	2	1.87	2.04		0.17	9.09091				R	2	1.87	1.76		-0.11	-5.88235
											R	3	1.96	1.84		-0.12	-6.12245				R	3	2.11	2.37		0.26	12.3223
											R	4	1.98	2.28		0.3	15.1515				R	4	2.38	2.32		-0.06	-2.52101
											R	5	2.09	1.92		-0.17	-8.13397				R	5	2.15	2.13		-0.02	-0.930233
											L	1	1.92	2.2		0.28	14.5833				L	1	1.9	1.8		-0.1	-5.26316
											L	2	2.38	2.41		0.03	1.2605				L	2	2.23	2.35		0.12	5.38117
											L	3	2.04	2.03		-0.01	-0.490196				L	3	1.9	2.19		0.29	15.2632
											L	4	2.02	2.01		-0.01	-0.49505				L	4	1.63	2.1		0.47	28.8344
											L	5	1.82	2.18		0.36	19.7802				L	5	1.88	2.18		0.3	15.9574
										13	R	1	2.86	2.38		-0.48	-16.7832	-0.350491		13	R	1	2.04	1.53		-0.51	-25	12.9538
											R	2	3.04	3.12		0.08	2.63158				R	2	1.9	2.08		0.18	9.47368
											R	3	3.07	3.54		0.47	15.3094				R	3	1.67	2.32		0.65	38.9222
											R	4	3.67	3.12		-0.55	-14.9864				R	4	1.68	1.91		0.23	13.6905
											R	5	3.28	3.57		0.29	8.84146				R	5	2.03	2.02		-0.01	-0.492611
											L	1	3.05	3.32		0.27	8.85246				L	1	1.4	2.09		0.69	49.2857
											L	2	3.27	2.7		-0.57	-17.4312				L	2	1.76	2.09		0.33	18.75
											L	3	2.9	2.83		-0.07	-2.41379				L	3	2.3	1.91		-0.39	-16.9565
											L	4	3.62	3.17		-0.45	-12.4309				L	4	1.73	1.91		0.18	10.4046
											L	5	2.65	3.31		0.66	24.9057				L	5	1.78	2.34		0.56	31.4607
										14	R	1	2.08	1.54		-0.54	-25.9615	-26.6256		14	R	1	2.72	2.24		-0.48	-17.6471	2.70258
											R	2	2.37	1.49		-0.88	-37.1308				R	2	1.53	1.95		0.42	27.451
											R	3	2.71	1.59		-1.12	-41.3284				R	3	2.25	2.28		0.03	1.33333
											R	4	2.33	1.71		-0.62	-26.6094				R	4	2.12	2.48		0.36	16.9811
											R	5	2.51	2		-0.51	-20.3187				R	5	2.6	2.02		-0.58	-22.3077
											L	1	2.59	1.82		-0.77	-29.7297				L	1	1.87	1.83		-0.04	-2.13904
											L	2	2.75	2.13		-0.62	-22.5455				L	2	2.34	1.99		-0.35	-14.9573
											L	3	3.05	1.78		-1.27	-41.6393				L	3	1.81	1.85		0.04	2.20994
											L	4	2.07	2.02		-0.05	-2.41546				L	4	2.15	2.44		0.29	13.4884
											L	5	2.53	2.06		-0.47	-18.5771				L	5	1.99	2.44		0.45	22.6131
										15	R	1	2.15	2.97		0.82	38.1395	25.4374		15	R	1	1.82	1.25		-0.57	-31.3187	-18.2891
											R	2	2.92	3.55		0.63	21.5753				R	2	1.6	1.42		-0.18	-11.25
											R	3	2.43	3		0.57	23.4568				R	3	1.79	1.52		-0.27	-15.0838
											R	4	2.95	2.72		-0.23	-7.79661				R	4	1.35	1.08		-0.27	-20
											R	5	3.06	3.08		0.02	0.653595				R	5	2.03	1.19		-0.84	-41.3793
											L	1	2.51	3.65		1.14	45.4183				L	1	1.8	0.71		-1.09	-60.5556
											L	2	2.03	2.94		0.91	44.8276				L	2	1.73	1.7		-0.03	-1.7341
											L	3	2.32	3.03		0.71	30.6034				L	3	1.59	2.13		0.54	33.9623
											L	4	2.26	3.4		1.14	50.4425				L	4	2.04	1.49		-0.55	-26.9608
											L	5	2.41	2.58		0.17	7.05394				L	5	1.75	1.6		-0.15	-8.57143
										16	R	1	1.87	2.02		0.15	8.02139	0.429878		16	R	1	3.16	2.1		-1.06	-33.5443	-0.253248
											R	2	1.88	2.08		0.2	10.6383				R	2	3.1	2.86		-0.24	-7.74194
											R	3	1.81	1.93		0.12	6.62983				R	3	2.54	2.41		-0.13	-5.11811
											R	4	1.76	1.9		0.14	7.95455				R	4	2.53	2.61		0.08	3.16206
											R	5	1.91	1.99		0.08	4.18848				R	5	1.77	2.04		0.27	15.2542
											L	1	1.96	1.93		-0.03	-1.53061				L	1	2.59	2.58		-0.01	-0.3861
											L	2	2.11	1.72		-0.39	-18.4834				L	2	2.46	2.66		0.2	8.13008
											L	3	1.8	1.82		0.02	1.11111				L	3	2.26	1.67		-0.59	-26.1062
											L	4	1.96	1.66		-0.3	-15.3061				L	4	2.07	2.44		0.37	17.8744
											L	5	1.86	1.88		0.02	1.07527				L	5	2.12	2.67		0.55	25.9434
										17	R	1	1.9	1.91		0.01	0.526316	-4.14562		17	R	1	1.87	2.21		0.34	18.1818	-11.6665
											R	2	2.5	1.88		-0.62	-24.8				R	2	1.82	1.92		0.1	5.49451
											R	3	1.99	1.88		-0.11	-5.52764				R	3	2.2	1.89		-0.31	-14.0909
											R	4	1.65	1.9		0.25	15.1515				R	4	2.19	1.8		-0.39	-17.8082
											R	5	2.05	1.77		-0.28	-13.6585				R	5	2.33	1.58		-0.75	-32.1888
											L	1	1.87	1.67		-0.2	-10.6952				L	1	2.41	1.74		-0.67	-27.8008
											L	2	1.71	1.78		0.07	4.09357				L	2	1.33	1.38		0.05	3.7594
											L	3	1.95	1.91		-0.04	-2.05128				L	3	2.5	1.82		-0.68	-27.2
											L	4	2.2	1.93		-0.27	-12.2727				L	4	2.71	1.66		-1.05	-38.7454
											L	5	1.8	1.94		0.14	7.77778				L	5	2.33	2.65		0.32	13.7339
										18	R	1	2.52	2.56		0.04	1.5873	14.8263		18	R	1	2.08	1.95		-0.13	-6.25	1.06068
											R	2	1.74	1.91		0.17	9.77011				R	2	1.72	2.32		0.6	34.8837
											R	3	1.57	2.05		0.48	30.5732				R	3	1.99	2.1		0.11	5.52764
											R	4	1.76	2.25		0.49	27.8409				R	4	1.88	2.14		0.26	13.8298
											R	5	1.88	2.06		0.18	9.57447				R	5	2.02	1.99		-0.03	-1.48515
											L	1	2.24	2.42		0.18	8.03571				L	1	2.25	2.23		-0.02	-0.888889
											L	2	2.09	2.49		0.4	19.1388				L	2	1.93	2.26		0.33	17.0984
											L	3	1.96	2.27		0.31	15.8163				L	3	2.28	1.54		-0.74	-32.4561
											L	4	1.89	2.07		0.18	9.52381				L	4	2.45	2.25		-0.2	-8.16327
											L	5	1.89	2.2		0.31	16.4021				L	5	2.35	2.08		-0.27	-11.4894
										19	R	1	1.23	2.92		1.69	137.398	48.6731		19	R	1	1.56	1.97		0.41	26.2821	12.3244
											R	2	1.75	2.45		0.7	40				R	2	2.19	2.2		0.01	0.456621
											R	3	1.11	2.22		1.11	100				R	3	2.31	1.55		-0.76	-32.9004
											R	4	1.71	2		0.29	16.9591				R	4	2.12	1.93		-0.19	-8.96226
											R	5	1.85	1.69		-0.16	-8.64865				R	5	2.06	2.16		0.1	4.85437
											L	1	2.17	2.14		-0.03	-1.38249				L	1	1.68	2.12		0.44	26.1905
											L	2	1.64	1.86		0.22	13.4146				L	2	2.17	2.54		0.37	17.0507
											L	3	1.64	2.71		1.07	65.2439				L	3	2.43	2.59		0.16	6.58436
											L	4	1.6	2.21		0.61	38.125				L	4	2.36	2.36		0	0
											L	5	1.53	2.84		1.31	85.6209				L	5	1.41	2.59		1.18	83.6879
										20	R	1	2.47	3.27		0.8	32.3887	26.248		20	R	1	2.19	2.28		0.09	4.10959	-19.8685
											R	2	2.96	2.9		-0.06	-2.02703				R	2	2.22	2.27		0.05	2.25225
											R	3	2.77	2.79		0.02	0.722022				R	3	2.64	1.53		-1.11	-42.0455
											R	4	1.82	2.56		0.74	40.6593				R	4	2.58	1.85		-0.73	-28.2946
											R	5	1.46	2.71		1.25	85.6164				R	5	2.91	2.19		-0.72	-24.7423
											L	1	1.74	1.69		-0.05	-2.87356				L	1	2.9	1.71		-1.19	-41.0345
											L	2	1.33	2.23		0.9	67.6692				L	2	2.56	2.01		-0.55	-21.4844
											L	3	1.19	1.12		-0.07	-5.88235				L	3	2.84	2.2		-0.64	-22.5352
											L	4	2.24	2.94		0.7	31.25				L	4	2.61	2.48		-0.13	-4.98084
											L	5	2.34	2.69		0.35	14.9573				L	5	2.86	2.29		-0.57	-19.9301
										21	R	1	2.19	2.19		0	0	-15.1838
											R	2	2.39	1.88		-0.51	-21.3389									Values	% Change
											R	3	2.82	2.1		-0.72	-25.5319									1.49309	Q1	-16.6335
											R	4	2.31	1.91		-0.4	-17.316									-6.23636	Median	-0.837821
											R	5	2.14	2.1		-0.04	-1.86916									-2.46701	Q3	5.1172
											L	1	2.01	1.72		-0.29	-14.4279									-2.20108	IQR	21.7507
											L	2	2.52	1.78		-0.74	-29.3651									2.51533	N	20
											L	3	2.39	2.04		-0.35	-14.6444									-19.8685
											L	4	2.2	1.91		-0.29	-13.1818									26.4188
											L	5	2.33	2		-0.33	-14.1631									-18.3023
										22	R	1	2.32	2.68		0.36	15.5172	-1.731								-1.42239
											R	2	2.76	2.66		-0.1	-3.62319									-29.5606
											R	3	2.11	2.69		0.58	27.4882									15.2369
											R	4	2.73	2.04		-0.69	-25.2747									5.92208
											R	5	2.31	2.04		-0.27	-11.6883									12.9538
											L	1	1.9	1.43		-0.47	-24.7368									2.70258
											L	2	2.16	2.12		-0.04	-1.85185									-18.2891
											L	3	2.21	1.84		-0.37	-16.7421									-0.253248
											L	4	1.75	2.17		0.42	24									-11.6665
											L	5	2.51	2.5		-0.01	-0.398406									1.06068
										23	R	1	1.86	1.77		-0.09	-4.83871	55.0012								12.3244
											R	2	1.49	1.72		0.23	15.4362									-19.8685
											R	3	1.14	1.97		0.83	72.807
											R	4	1.62	2.05		0.43	26.5432
											R	5	1.15	2.65		1.5	130.435
											L	1	0.96	2.01		1.05	109.375
											L	2	2.22	2.03		-0.19	-8.55856
											L	3	1.54	1.99		0.45	29.2208
											L	4	1.15	2.2		1.05	91.3043
											L	5	1.11	2.09		0.98	88.2883
										24	R	1	2.51	1.37		-1.14	-45.4183	-24.3159
											R	2	3.1	1.82		-1.28	-41.2903
											R	3	2.99	2.15		-0.84	-28.0936
											R	4	2.2	2.07		-0.13	-5.90909
											R	5	2.6	2.18		-0.42	-16.1538
											L	1	2.63	1.95		-0.68	-25.8555
											L	2	3.07	2.72		-0.35	-11.4007
											L	3	3.23	1.71		-1.52	-47.0588
											L	4	2.39	2		-0.39	-16.318
											L	5	2.12	2		-0.12	-5.66038
																Values	% Change
																-16.0714	Q1	-1.38587
																14.9623	Median	8.46307
																11.0043	Q3	19.9025
																21.3056	IQR	21.2884
																5.92184	N	24
																14.4864
																15.6931
																25.6493
																11.3137
																3.74803
																1.55446
																4.1516
																-0.350491
																-26.6256
																25.4374
																0.429878
																-4.14562
																14.8263
																48.6731
																26.248
																-15.1838
																-1.731
																55.0012
																-24.3159
